# Supplementary material for: Endothelial Damage, Neutrophil Extracellular Traps and Platelet Activation in COVID-19 vs. Community-Acquired Pneumonia: A Case–Control Study
Source: Int J Mol Sci. 2023 Aug 25;24(17):13194. doi: 10.3390/ijms241713194 (PMC10488034; doi:10.3390/ijms241713194)
Supplement: Supplementary file 1 [file ijms-24-13194-s001.zip]

Archive with 1 entries (1 files):
- ijms-2567733-supplementary.pdf
